# Supplementary material for: Can clinicians predict individual patient outcomes in neuroendocrine tumors treated with [177Lu]Lu-DOTATATE?
Source: Oncologist. 2026 Jun 15;31(7):oyag231. doi: 10.1093/oncolo/oyag231 (PMC13302793; doi:10.1093/oncolo/oyag231)
Supplement: oyag231_Supplementary_Data [file oyag231_supplementary_data.zip]

Archive with 5 entries (5 files):
- Supplementary Appendix.pdf
- Supplementary Figure 1.docx
- Supplementary Table S1.docx
- Supplementary Table S2.docx
- Supplementary Table S3.docx
